# Supplementary material for: Integrative analysis of the gut microbiome and metabolome in a rat model with stress induced irritable bowel syndrome
Source: Sci Rep. 2021 Sep 2;11:17596. doi: 10.1038/s41598-021-97083-z (PMC8413334; doi:10.1038/s41598-021-97083-z)
Supplement: Supplementary file 1 — Supplementary Information 1. [file 41598_2021_97083_MOESM1_ESM.zip]

Archive with 18 entries (15 files):
- Material 1 Principal coordinate analysis (PCoA) of microbiota/
- Material 1 Principal coordinate analysis (PCoA) of microbiota/PCoA_BrayCurtis_3d.pdf
- __MACOSX/
- __MACOSX/Material 1 Principal coordinate analysis (PCoA) of microbiota/
- __MACOSX/Material 1 Principal coordinate analysis (PCoA) of microbiota/._PCoA_BrayCurtis_3d.pdf
- Material 1 Principal coordinate analysis (PCoA) of microbiota/PCoA_BinaryJaccard_3d.pdf
- __MACOSX/Material 1 Principal coordinate analysis (PCoA) of microbiota/._PCoA_BinaryJaccard_3d.pdf
- Material 1 Principal coordinate analysis (PCoA) of microbiota/.DS_Store
- __MACOSX/Material 1 Principal coordinate analysis (PCoA) of microbiota/._.DS_Store
- Material 1 Principal coordinate analysis (PCoA) of microbiota/PCoA_BrayCurtis_2d.pdf
- __MACOSX/Material 1 Principal coordinate analysis (PCoA) of microbiota/._PCoA_BrayCurtis_2d.pdf
- Material 1 Principal coordinate analysis (PCoA) of microbiota/PCoA_BinaryJaccard_2d.pdf
- __MACOSX/Material 1 Principal coordinate analysis (PCoA) of microbiota/._PCoA_BinaryJaccard_2d.pdf
- Material 1 Principal coordinate analysis (PCoA) of microbiota/PCoA_euclidean_2d.pdf
- __MACOSX/Material 1 Principal coordinate analysis (PCoA) of microbiota/._PCoA_euclidean_2d.pdf
- Material 1 Principal coordinate analysis (PCoA) of microbiota/PCoA_euclidean_3d.pdf
- __MACOSX/Material 1 Principal coordinate analysis (PCoA) of microbiota/._PCoA_euclidean_3d.pdf
- __MACOSX/._Material 1 Principal coordinate analysis (PCoA) of microbiota
